# Supplementary material for: The Elongator Subunit Elp3 Regulates Development, Stress Tolerance, Cell Cycle, and Virulence in the Entomopathogenic Fungus Beauveria bassiana
Source: J Fungi (Basel). 2022 Aug 10;8(8):834. doi: 10.3390/jof8080834 (PMC9410351; doi:10.3390/jof8080834)
Supplement: Supplementary file 1 [file jof-08-00834-s001.zip]

Archive with 2 entries (2 files):
- jof-1854723-supplementary-Tables S2-S10.xlsx
- jof-1854723-supplementary.pdf
